# Supplementary material for: A Dual-Recognition Electrochemical Sensor Using Bacteria-Imprinted Polymer and Concanavalin A for Sensitive and Selective Detection of Escherichia coli O157:H7
Source: Foods. 2025 Mar 21;14(7):1099. doi: 10.3390/foods14071099 (PMC11989128; doi:10.3390/foods14071099)
Supplement: Supplementary file 1 [file foods-14-01099-s001.zip]

Archive with 1 entries (1 files):
- foods-3515853-supplementary.pdf
